# Supplementary material for: Distinct sperm nucleus behaviors between genotypic and temperature-dependent sex determination males are associated with replication and expression-related pathways in a gynogenetic fish
Source: BMC Genomics. 2018 Jun 5;19:437. doi: 10.1186/s12864-018-4823-6 (PMC5987661; doi:10.1186/s12864-018-4823-6)
Supplement: Supplementary file 5 — Table S5. Detailed data of the top 20 enriched KEGG pathways, related to Fig. 6b (XLS 40 kb) [file 12864_2018_4823_MOESM5_ESM.xls]

## Sheet: Sheet1
Table S5. Detailed data of top 20 enriched KEGG pathways, related to Fig. 6b
Number	Pathway name	DEPs with pathway annotation (656)	P-value	Proyein ID
1	Spliceosome	33 (5.03%)	1.34e-09	CL10216_Contig1_Cag-F-Total|1-760
				CL10216_Contig2_Cag-F-Total|1-760
				CL10410_Contig1_Cag-F-Total|1-268
				CL11465_Contig1_Cag-F-Total|1-301
				CL13037_Contig1_Cag-F-Total|1-129
				CL13458_Contig1_Cag-F-Total|1-102
				CL13547_Contig2_Cag-F-Total|1-141
				CL13942_Contig1_Cag-F-Total|1-146
				CL16296_Contig2_Cag-F-Total|1-239
				CL4379_Contig4_Cag-F-Total|1-185
				CL4791_Contig1_Cag-F-Total|1-848
				CL631_Contig5_Cag-F-Total|1-141
				CL6436_Contig1_Cag-F-Total|1-423
				CL6650_Contig1_Cag-F-Total|1-335
				CL676_Contig1_Cag-F-Total|1-114
				CL8469_Contig3_Cag-F-Total|1-715
				CL8651_Contig1_Cag-F-Total|1-75
				CL8793_Contig2_Cag-F-Total|1-166
				CL8834_Contig1_Cag-F-Total|1-127
				CL9668_Contig1_Cag-F-Total|1-257
				CL9715_Contig1_Cag-F-Total|1-405
				Unigene10908_Cag-F-Total|1-251
				Unigene12330_Cag-F-Total|1-91
				Unigene15181_Cag-F-Total|1-283
				Unigene32000_Cag-F-Total|1-176
				Unigene41160_Cag-F-Total|1-127
				Unigene4152_Cag-F-Total|1-232
				Unigene48519_Cag-F-Total|1-93
				Unigene56156_Cag-F-Total|1-117
				Unigene57034_Cag-F-Total|1-781
				CL16818_Contig1_Cag-F-Total|1-452
				CL8737_Contig2_Cag-F-Total|1-530
				CL9356_Contig4_Cag-F-Total|1-602
2	Ribosome biogenesis in eukaryotes	7 (1.07%)	5.96e-05	CL4137_Contig1_Cag-F-Total|1-127
				CL5980_Contig3_Cag-F-Total|1-1070
				CL8834_Contig1_Cag-F-Total|1-127
				Unigene10364_Cag-F-Total|1-1218
				Unigene20607_Cag-F-Total|1-249
				Unigene41160_Cag-F-Total|1-127
				Unigene8330_Cag-F-Total|1-214
3	Wnt signaling pathway	17 (2.59%)	7.02e-05	CL15997_Contig1_Cag-F-Total|1-187
				CL16139_Contig1_Cag-F-Total|1-596
				CL8293_Contig1_Cag-F-Total|1-200
				CL1124_Contig1_Cag-F-Total|1-527
				CL8143_Contig2_Cag-F-Total|1-455
				CL8936_Contig1_Cag-F-Total|1-392
				CL9685_Contig1_Cag-F-Total|1-214
				CL2100_Contig4_Cag-F-Total|1-271
				CL8936_Contig2_Cag-F-Total|1-392
				CL5883_Contig1_Cag-F-Total|1-511
				CL5385_Contig3_Cag-F-Total|1-515
				CL8143_Contig1_Cag-F-Total|1-455
				CL2100_Contig3_Cag-F-Total|1-331
				CL13448_Contig2_Cag-F-Total|1-349
				Unigene9597_Cag-F-Total|1-349
				CL7519_Contig3_Cag-F-Total|1-324
				CL3551_Contig11_Cag-F-Total|1-314
4	Ribosome	16 (2.44%)	0.000118	CL14748_Contig1_Cag-F-Total|1-131
				CL15855_Contig2_Cag-F-Total|1-152
				CL5268_Contig2_Cag-F-Total|1-280
				CL6383_Contig2_Cag-F-Total|1-116
				Unigene10876_Cag-F-Total|1-374
				Unigene1910_Cag-F-Total|1-190
				Unigene219_Cag-F-Total|1-155
				Unigene36009_Cag-F-Total|1-141
				Unigene38582_Cag-F-Total|1-183
				Unigene50604_Cag-F-Total|1-164
				Unigene7130_Cag-F-Total|1-138
				Unigene8408_Cag-F-Total|1-123
				Unigene870_Cag-F-Total|1-134
				Unigene9287_Cag-F-Total|1-155
				Unigene9677_Cag-F-Total|1-248
				Unigene11721_Cag-F-Total|1-115
5	Herpes simplex infection	30 (3.05%)	0.000168	CL16296_Contig2_Cag-F-Total|1-239
				CL16139_Contig1_Cag-F-Total|1-596
				CL8293_Contig1_Cag-F-Total|1-200
				CL9668_Contig1_Cag-F-Total|1-257
				CL2440_Contig3_Cag-F-Total|1-545
				CL16682_Contig2_Cag-F-Total|1-320
				CL13037_Contig1_Cag-F-Total|1-129
				Unigene15935_Cag-F-Total|1-79
				CL4379_Contig4_Cag-F-Total|1-185
				CL676_Contig1_Cag-F-Total|1-114
				Unigene48519_Cag-F-Total|1-93
				CL8936_Contig1_Cag-F-Total|1-392
				CL9685_Contig1_Cag-F-Total|1-214
				CL234_Contig5_Cag-F-Total|1-1254
				CL11193_Contig1_Cag-F-Total|1-482
				CL8936_Contig2_Cag-F-Total|1-392
				CL13448_Contig2_Cag-F-Total|1-349
				CL16025_Contig2_Cag-F-Total|1-103
				CL2440_Contig4_Cag-F-Total|1-541
				Unigene3060_Cag-F-Total|1-117
6	Systemic lupus erythematosus	12 (1.83%)	0.00096	CL15558_Contig1_Cag-F-Total|1-141
				Unigene12921_Cag-F-Total|1-362
				CL4947_Contig2_Cag-F-Total|1-144
				Unigene27616_Cag-F-Total|1-153
				Unigene12128_Cag-F-Total|1-133
				CL7091_Contig1_Cag-F-Total|1-367
				CL3075_Contig4_Cag-F-Total|1-73
				CL4218_Contig1_Cag-F-Total|1-127
				CL234_Contig5_Cag-F-Total|1-1254
				CL12169_Contig1_Cag-F-Total|1-852
				Unigene9551_Cag-F-Total|1-116
				CL3075_Contig2_Cag-F-Total|1-400
7	Complement and coagulation cascades	10 (1.52%)	0.00171	CL8580_Contig1_Cag-F-Total|1-364
				Unigene26682_Cag-F-Total|1-348
				CL8233_Contig2_Cag-F-Total|1-281
				CL8233_Contig1_Cag-F-Total|1-452
				CL1252_Contig2_Cag-F-Total|1-249
				Unigene44269_Cag-F-Total|1-102
				CL234_Contig5_Cag-F-Total|1-1254
				CL12169_Contig1_Cag-F-Total|1-852
				CL3163_Contig3_Cag-F-Total|1-178
				Unigene20236_Cag-F-Total|1-299
8	Fanconi anemia pathway	9 (1.37%)	0.00179	CL1166_Contig4_Cag-F-Total|1-72
				CL16495_Contig1_Cag-F-Total|1-120
				CL16495_Contig2_Cag-F-Total|1-120
				CL4090_Contig2_Cag-F-Total|1-118
				CL7201_Contig1_Cag-F-Total|1-164
				Unigene15386_Cag-F-Total|1-164
				Unigene41744_Cag-F-Total|1-106
				Unigene59219_Cag-F-Total|1-80
				CL5821_Contig3_Cag-F-Total|1-224
9	Measles	9 (1.37%)	0.00297	CL378_Contig3_Cag-F-Total|1-958
				CL8293_Contig1_Cag-F-Total|1-200
				CL2440_Contig3_Cag-F-Total|1-545
				CL8936_Contig1_Cag-F-Total|1-392
				CL9685_Contig1_Cag-F-Total|1-214
				CL8936_Contig2_Cag-F-Total|1-392
				CL9356_Contig4_Cag-F-Total|1-602
				CL13448_Contig2_Cag-F-Total|1-349
				CL2440_Contig4_Cag-F-Total|1-541
10	Non-homologous end-joining	5 (0.76%)	0.0084	CL13189_Contig1_Cag-F-Total|1-379
				CL13189_Contig2_Cag-F-Total|1-379
				CL1981_Contig1_Cag-F-Total|1-1311
				Unigene16335_Cag-F-Total|1-698
				Unigene45938_Cag-F-Total|1-1631
11	Apoptosis	18 (2.74%)	0.00883	CL378_Contig3_Cag-F-Total|1-958
				Unigene29300_Cag-F-Total|1-305
				Unigene43591_Cag-F-Total|1-97
				CL5138_Contig8_Cag-F-Total|1-179
				CL9278_Contig2_Cag-F-Total|1-394
				CL2440_Contig3_Cag-F-Total|1-545
				Unigene15935_Cag-F-Total|1-79
				Unigene11998_Cag-F-Total|1-296
				CL3953_Contig1_Cag-F-Total|1-300
				Unigene9399_Cag-F-Total|1-268
				Unigene58227_Cag-F-Total|1-42
				CL16025_Contig2_Cag-F-Total|1-103
				CL2440_Contig4_Cag-F-Total|1-541
				CL8624_Contig1_Cag-F-Total|1-186
				CL15707_Contig2_Cag-F-Total|1-328
				CL10866_Contig1_Cag-F-Total|1-44
				Unigene36336_Cag-F-Total|1-171
				Unigene51321_Cag-F-Total|1-76
12	Base excision repair	10 (1.25%)	0.0123	CL6604_Contig1_Cag-F-Total|1-1009
				Unigene21041_Cag-F-Total|1-618
				CL2907_Contig2_Cag-F-Total|1-259
				CL12773_Contig1_Cag-F-Total|1-203
				CL9422_Contig2_Cag-F-Total|1-429
				CL2905_Contig2_Cag-F-Total|1-147
				CL13189_Contig2_Cag-F-Total|1-379
				CL13189_Contig1_Cag-F-Total|1-379
				CL12773_Contig2_Cag-F-Total|1-192
				CL16864_Contig2_Cag-F-Total|1-232
13	Folate biosynthesis	4 (0.61%)	0.0142	Unigene50374_Cag-F-Total|1-239
				Unigene51221_Cag-F-Total|1-158
				CL17082_Contig1_Cag-F-Total|1-189
				Unigene24938_Cag-F-Total|1-243
14	Hepatitis C	6 (0.91%)	0.0153	CL378_Contig3_Cag-F-Total|1-958
				CL2440_Contig3_Cag-F-Total|1-545
				CL16047_Contig1_Cag-F-Total|1-884
				CL2440_Contig4_Cag-F-Total|1-541
				Unigene3060_Cag-F-Total|1-117
				CL8624_Contig1_Cag-F-Total|1-186
15	DNA replication	11 (1.68%)	0.0233	CL9321_Contig4_Cag-F-Total|1-1137
				CL2907_Contig2_Cag-F-Total|1-259
				CL2905_Contig2_Cag-F-Total|1-147
				CL16495_Contig1_Cag-F-Total|1-120
				CL3736_Contig2_Cag-F-Total|1-305
				Unigene37138_Cag-F-Total|1-306
				CL13189_Contig2_Cag-F-Total|1-379
				CL13189_Contig1_Cag-F-Total|1-379
				CL16495_Contig2_Cag-F-Total|1-120
				CL8029_Contig4_Cag-F-Total|1-287
				CL12748_Contig2_Cag-F-Total|1-217
16	Transcriptional misregulation in cancer	8 (1.22%)	0.0244	CL16325_Contig1_Cag-F-Total|1-188
				CL15558_Contig1_Cag-F-Total|1-141
				Unigene55556_Cag-F-Total|1-75
				CL6436_Contig1_Cag-F-Total|1-423
				CL4947_Contig2_Cag-F-Total|1-144
				Unigene57417_Cag-F-Total|1-146
				CL2314_Contig1_Cag-F-Total|1-2540
				Unigene10308_Cag-F-Total|1-261
17	mRNA surveillance pathway	10 (1.52%)	0.0286	CL10858_Contig1_Cag-F-Total|1-389
				CL10990_Contig2_Cag-F-Total|1-152
				CL1124_Contig1_Cag-F-Total|1-527
				CL13942_Contig1_Cag-F-Total|1-146
				CL16296_Contig2_Cag-F-Total|1-239
				CL3295_Contig4_Cag-F-Total|1-77
				CL4137_Contig1_Cag-F-Total|1-127
				CL9715_Contig1_Cag-F-Total|1-405
				Unigene10908_Cag-F-Total|1-251
				CL4001_Contig2_Cag-F-Total|1-163
18	Cell adhesion molecules (CAMs)	8 (1.22%)	0.0331	CL16682_Contig2_Cag-F-Total|1-320
				CL7340_Contig4_Cag-F-Total|1-402
				CL14763_Contig2_Cag-F-Total|1-90
				CL11193_Contig1_Cag-F-Total|1-482
				Unigene9661_Cag-F-Total|1-214
				CL13024_Contig3_Cag-F-Total|1-515
				CL5745_Contig1_Cag-F-Total|1-93
				Unigene13655_Cag-F-Total|1-199
19	Small cell lung cancer	6 (0.91%)	0.0354	CL378_Contig3_Cag-F-Total|1-958
				CL2440_Contig3_Cag-F-Total|1-545
				Unigene59516_Cag-F-Total|1-645
				Unigene9661_Cag-F-Total|1-214
				CL16025_Contig2_Cag-F-Total|1-103
				CL2440_Contig4_Cag-F-Total|1-541
20	Viral myocarditis	6 (0.91%)	0.0354	CL16682_Contig2_Cag-F-Total|1-320
				Unigene15935_Cag-F-Total|1-79
				Unigene11998_Cag-F-Total|1-296
				Unigene1708_Cag-F-Total|1-574
				CL16025_Contig2_Cag-F-Total|1-103
				CL15272_Contig1_Cag-F-Total|1-1608
