# Supplementary material for: Distinct sperm nucleus behaviors between genotypic and temperature-dependent sex determination males are associated with replication and expression-related pathways in a gynogenetic fish
Source: BMC Genomics. 2018 Jun 5;19:437. doi: 10.1186/s12864-018-4823-6 (PMC5987661; doi:10.1186/s12864-018-4823-6)
Supplement: Supplementary file 6 — Table S6. DEPs assigned to the process of “Replication and repair”, related to Fig. 6c. (XLS 28 kb) [file 12864_2018_4823_MOESM6_ESM.xls]

## Sheet: Sheet1
Table S6. DEPs assigned to the process of "Replication and repair", related to Fig. 6c
Pathway name	Protein ID	Up/down
Base excision repair	CL6604_Contig1_Cag-F-Total|1-1009	Down
	Unigene21041_Cag-F-Total|1-618	Down
	CL2907_Contig2_Cag-F-Total|1-259	Down
	CL12773_Contig1_Cag-F-Total|1-203	Down
	CL9422_Contig2_Cag-F-Total|1-429	Down
	CL2905_Contig2_Cag-F-Total|1-147	Down
	CL13189_Contig2_Cag-F-Total|1-379	Down
	CL13189_Contig1_Cag-F-Total|1-379	Down
	CL12773_Contig2_Cag-F-Total|1-192	Down
	CL16864_Contig2_Cag-F-Total|1-232	Down
DNA replication	CL9321_Contig4_Cag-F-Total|1-1137	Down
	CL2907_Contig2_Cag-F-Total|1-259	Down
	CL2905_Contig2_Cag-F-Total|1-147	Down
	CL16495_Contig1_Cag-F-Total|1-120	Down
	CL3736_Contig2_Cag-F-Total|1-305	Down
	Unigene37138_Cag-F-Total|1-306	Down
	CL13189_Contig2_Cag-F-Total|1-379	Down
	CL13189_Contig1_Cag-F-Total|1-379	Down
	CL16495_Contig2_Cag-F-Total|1-120	Down
	CL8029_Contig4_Cag-F-Total|1-287	Up
	CL12748_Contig2_Cag-F-Total|1-217	Up
Fanconi anemia pathway	CL1166_Contig4_Cag-F-Total|1-72	Down
	CL16495_Contig1_Cag-F-Total|1-120	Down
	CL16495_Contig2_Cag-F-Total|1-120	Down
	CL4090_Contig2_Cag-F-Total|1-118	Down
	CL7201_Contig1_Cag-F-Total|1-164	Down
	Unigene15386_Cag-F-Total|1-164	Down
	Unigene41744_Cag-F-Total|1-106	Down
	Unigene59219_Cag-F-Total|1-80	Down
	CL5821_Contig3_Cag-F-Total|1-224	Up
Nucleotide excision repair	CL9321_Contig4_Cag-F-Total|1-1137	Down
	CL2907_Contig2_Cag-F-Total|1-259	Down
	CL2905_Contig2_Cag-F-Total|1-147	Down
	CL16495_Contig1_Cag-F-Total|1-120	Down
	CL16495_Contig2_Cag-F-Total|1-120	Down
	CL5821_Contig3_Cag-F-Total|1-224	Up
Homologous recombination	CL1981_Contig1_Cag-F-Total|1-1311	Down
	CL1166_Contig4_Cag-F-Total|1-72	Down
	CL16495_Contig1_Cag-F-Total|1-120	Down
	CL16495_Contig2_Cag-F-Total|1-120	Down
	Unigene16335_Cag-F-Total|1-698	Down
Non-homologous end-joining	CL13189_Contig1_Cag-F-Total|1-379	Down
	CL13189_Contig2_Cag-F-Total|1-379	Down
	CL1981_Contig1_Cag-F-Total|1-1311	Down
	Unigene16335_Cag-F-Total|1-698	Down
	Unigene45938_Cag-F-Total|1-1631	Down
Mismatch repair	CL9321_Contig4_Cag-F-Total|1-1137	Down
	CL2907_Contig2_Cag-F-Total|1-259	Down
	CL16495_Contig1_Cag-F-Total|1-120	Down
	CL16495_Contig2_Cag-F-Total|1-120	Down
