# Supplementary material for: Distinct sperm nucleus behaviors between genotypic and temperature-dependent sex determination males are associated with replication and expression-related pathways in a gynogenetic fish
Source: BMC Genomics. 2018 Jun 5;19:437. doi: 10.1186/s12864-018-4823-6 (PMC5987661; doi:10.1186/s12864-018-4823-6)
Supplement: Supplementary file 7 — Table S7. DEPs assigned to the process of “Translation”, related to Fig. 6d. (XLS 29 kb) [file 12864_2018_4823_MOESM7_ESM.xls]

## Sheet: Sheet1
Table S7. DEPs assigned to the process of "Translation", related to Fig. 6d
Pathway name	Protein ID	Up/down
RNA transport	CL16296_Contig2_Cag-F-Total|1-239	Down
	CL13942_Contig1_Cag-F-Total|1-146	Down
	Unigene6932_Cag-F-Total|1-405	Down
	CL5980_Contig3_Cag-F-Total|1-1070	Down
	CL14451_Contig1_Cag-F-Total|1-254	Down
	CL10990_Contig2_Cag-F-Total|1-152	Down
	CL9715_Contig1_Cag-F-Total|1-405	Down
	Unigene36001_Cag-F-Total|1-781	Down
	CL5378_Contig1_Cag-F-Total|1-405	Down
	Unigene10908_Cag-F-Total|1-251	Down
	CL4137_Contig1_Cag-F-Total|1-127	Down
	Unigene26665_Cag-F-Total|1-246	Down
	CL3295_Contig4_Cag-F-Total|1-77	Down
	CL6406_Contig1_Cag-F-Total|1-357	Down
	Unigene8908_Cag-F-Total|1-70	Down
	CL10386_Contig1_Cag-F-Total|1-93	Down
	CL15272_Contig1_Cag-F-Total|1-1608	Down
	Unigene8330_Cag-F-Total|1-214	Down
	CL17254_Contig2_Cag-F-Total|1-266	Up
	CL4001_Contig2_Cag-F-Total|1-163	Up
	Unigene3096_Cag-F-Total|1-432	Up
Ribosome	CL14748_Contig1_Cag-F-Total|1-131	Down
	CL15855_Contig2_Cag-F-Total|1-152	Down
	CL5268_Contig2_Cag-F-Total|1-280	Down
	CL6383_Contig2_Cag-F-Total|1-116	Down
	Unigene10876_Cag-F-Total|1-374	Down
	Unigene1910_Cag-F-Total|1-190	Down
	Unigene219_Cag-F-Total|1-155	Down
	Unigene36009_Cag-F-Total|1-141	Down
	Unigene38582_Cag-F-Total|1-183	Down
	Unigene50604_Cag-F-Total|1-164	Down
	Unigene7130_Cag-F-Total|1-138	Down
	Unigene8408_Cag-F-Total|1-123	Down
	Unigene870_Cag-F-Total|1-134	Down
	Unigene9287_Cag-F-Total|1-155	Down
	Unigene9677_Cag-F-Total|1-248	Down
	Unigene11721_Cag-F-Total|1-115	Up
mRNA surveillance pathway	CL10858_Contig1_Cag-F-Total|1-389	Down
	CL10990_Contig2_Cag-F-Total|1-152	Down
	CL1124_Contig1_Cag-F-Total|1-527	Down
	CL13942_Contig1_Cag-F-Total|1-146	Down
	CL16296_Contig2_Cag-F-Total|1-239	Down
	CL3295_Contig4_Cag-F-Total|1-77	Down
	CL4137_Contig1_Cag-F-Total|1-127	Down
	CL9715_Contig1_Cag-F-Total|1-405	Down
	Unigene10908_Cag-F-Total|1-251	Down
	CL4001_Contig2_Cag-F-Total|1-163	Up
Ribosome biogenesis in eukaryotes	CL4137_Contig1_Cag-F-Total|1-127	Down
	CL5980_Contig3_Cag-F-Total|1-1070	Down
	CL8834_Contig1_Cag-F-Total|1-127	Down
	Unigene10364_Cag-F-Total|1-1218	Down
	Unigene20607_Cag-F-Total|1-249	Down
	Unigene41160_Cag-F-Total|1-127	Down
	Unigene8330_Cag-F-Total|1-214	Down
Aminoacyl-tRNA biosynthesis	Unigene2722_Cag-F-Total|1-527	Down
	CL5393_Contig2_Cag-F-Total|1-265	Down
	Unigene1123_Cag-F-Total|1-238	Up
	CL406_Contig2_Cag-F-Total|1-514	Up
