# Supplementary material for: Distinct sperm nucleus behaviors between genotypic and temperature-dependent sex determination males are associated with replication and expression-related pathways in a gynogenetic fish
Source: BMC Genomics. 2018 Jun 5;19:437. doi: 10.1186/s12864-018-4823-6 (PMC5987661; doi:10.1186/s12864-018-4823-6)
Supplement: Supplementary file 8 — Table S8. DEPs assigned to the process of “Transcription”, related to Fig. 6e (XLS 27 kb) [file 12864_2018_4823_MOESM8_ESM.xls]

## Sheet: Sheet1
Table S8. DEPs assigned to the process of "Transcription", related to Fig. 6e
Pathway name	Protein ID	Up/down
Spliceosome	CL10216_Contig1_Cag-F-Total|1-760	Down
	CL10216_Contig2_Cag-F-Total|1-760	Down
	CL10410_Contig1_Cag-F-Total|1-268	Down
	CL11465_Contig1_Cag-F-Total|1-301	Down
	CL13037_Contig1_Cag-F-Total|1-129	Down
	CL13458_Contig1_Cag-F-Total|1-102	Down
	CL13547_Contig2_Cag-F-Total|1-141	Down
	CL13942_Contig1_Cag-F-Total|1-146	Down
	CL16296_Contig2_Cag-F-Total|1-239	Down
	CL4379_Contig4_Cag-F-Total|1-185	Down
	CL4791_Contig1_Cag-F-Total|1-848	Down
	CL631_Contig5_Cag-F-Total|1-141	Down
	CL6436_Contig1_Cag-F-Total|1-423	Down
	CL6650_Contig1_Cag-F-Total|1-335	Down
	CL676_Contig1_Cag-F-Total|1-114	Down
	CL8469_Contig3_Cag-F-Total|1-715	Down
	CL8651_Contig1_Cag-F-Total|1-75	Down
	CL8793_Contig2_Cag-F-Total|1-166	Down
	CL8834_Contig1_Cag-F-Total|1-127	Down
	CL9668_Contig1_Cag-F-Total|1-257	Down
	CL9715_Contig1_Cag-F-Total|1-405	Down
	Unigene10908_Cag-F-Total|1-251	Down
	Unigene12330_Cag-F-Total|1-91	Down
	Unigene15181_Cag-F-Total|1-283	Down
	Unigene32000_Cag-F-Total|1-176	Down
	Unigene41160_Cag-F-Total|1-127	Down
	Unigene4152_Cag-F-Total|1-232	Down
	Unigene48519_Cag-F-Total|1-93	Down
	Unigene56156_Cag-F-Total|1-117	Down
	Unigene57034_Cag-F-Total|1-781	Down
	CL16818_Contig1_Cag-F-Total|1-452	Up
	CL8737_Contig2_Cag-F-Total|1-530	Up
	CL9356_Contig4_Cag-F-Total|1-602	Up
RNA polymerase	Unigene24694_Cag-F-Total|1-274	Down
Basal transcription factors	CL10015_Contig1_Cag-F-Total|1-248	Down
