# Supplementary material for: Distinct sperm nucleus behaviors between genotypic and temperature-dependent sex determination males are associated with replication and expression-related pathways in a gynogenetic fish
Source: BMC Genomics. 2018 Jun 5;19:437. doi: 10.1186/s12864-018-4823-6 (PMC5987661; doi:10.1186/s12864-018-4823-6)
Supplement: Supplementary file 9 — Table S9. Subcellular location of down-regulated DEPs assigned to the process of “Replication and repair”, “Translation” and “Transcription”. (XLS 35 kb) [file 12864_2018_4823_MOESM9_ESM.xls]

## Sheet: Sheet1
Table S9. Subcellular location of down-regulated DEPs assigned to "Replication and repair","Translation" and "Transcription"
Pathway name	Protein ID	Protein name	Subcellular location
Replication and repair	CL9321_Contig4_Cag-F-Total|1-1137	RFC1	Nucleus
	CL2907_Contig2_Cag-F-Total|1-259	PCNA	Nucleus
	CL16495_Contig1_Cag-F-Total|1-120	RPA3	Nucleus
	CL16495_Contig2_Cag-F-Total|1-120	RPA3	Nucleus
	Unigene45938_Cag-F-Total|1-1631	PRKDC	Nucleus
	CL13189_Contig2_Cag-F-Total|1-379	FEN	Nucleus; Mitochondrion
	CL13189_Contig1_Cag-F-Total|1-379	FEN	Nucleus; Mitochondrion
	Unigene16335_Cag-F-Total|1-698	MRE11A	Nucleus
	CL1166_Contig4_Cag-F-Total|1-72	RAD51C	Nucleus; Mitochondrion; Cytoplasm;
	CL2905_Contig2_Cag-F-Total|1-147	POLE3	Nucleus
	Unigene41744_Cag-F-Total|1-106	FANCI	Nucleus
	Unigene59219_Cag-F-Total|1-80	CENPX	Nucleus; centromere; kinetochore
	Unigene15386_Cag-F-Total|1-164	FANCI	Nucleus
	CL7201_Contig1_Cag-F-Total|1-164	FANCI	Nucleus
	CL4090_Contig2_Cag-F-Total|1-118	CENPS	Nucleus; centromere; kinetochore
	CL6604_Contig1_Cag-F-Total|1-1009	DNA ligase 3	Nucleus; Mitochondrion
	Unigene21041_Cag-F-Total|1-618	XRCC1	Nucleus
	CL12773_Contig1_Cag-F-Total|1-203	HMGB1	Nucleus; Chromosome
	CL9422_Contig2_Cag-F-Total|1-429	NEIL1	Nucleus; Chromosome; centrosome
	CL12773_Contig2_Cag-F-Total|1-192	HMGB1	Nucleus; Chromosome
	CL16864_Contig2_Cag-F-Total|1-232	MBD4	Nucleus
	CL3736_Contig2_Cag-F-Total|1-305	RNase H2B	Nucleus
	Unigene37138_Cag-F-Total|1-306	RNase H2A	Nucleus
	CL1981_Contig1_Cag-F-Total|1-1311	RAD50	Nucleus
Translation	CL10386_Contig1_Cag-F-Total|1-93	SUMO2	nucleus
	CL10858_Contig1_Cag-F-Total|1-389	MCES	nucleus
	CL10990_Contig2_Cag-F-Total|1-152	SAP18	nucleus;nucleus speckle;cytoplasm
	CL1124_Contig1_Cag-F-Total|1-527	SP16H	nucleus;chromosome
	CL13942_Contig1_Cag-F-Total|1-146	MGN	nucleus;nucleus speckle;cytoplasm
	CL14451_Contig1_Cag-F-Total|1-254	IF4H	perinuclear region
	CL14748_Contig1_Cag-F-Total|1-131	RT17	mitochondrion
	CL15272_Contig1_Cag-F-Total|1-1608	IF4G1	cytosol;nucleus;cytoplasm;eukaryotic translation initiation factor 4F complex
	CL15855_Contig2_Cag-F-Total|1-152	RL12	nucleus;nucleolus;cytosolic large ribosomal subunit;extracellular exosome;extracellular matrix;cytoplasm
	CL16296_Contig2_Cag-F-Total|1-239	THOC4	nucleus;nucleus speckle;cytoplasm
	CL3295_Contig4_Cag-F-Total|1-77	SRRM1	nucleus matrix;nucleus speckle
	CL4137_Contig1_Cag-F-Total|1-127	NTF2	nucleus;cytosol
	CL5268_Contig2_Cag-F-Total|1-280	RM19	mitochondrion
	CL5378_Contig1_Cag-F-Total|1-405	IF4A1	nucleolus;cytoplasm;membrane;extracellular exosome;extracellular matrix
	CL5980_Contig3_Cag-F-Total|1-1070	XPO1	nucleoplasm;cajal body;nucleolus;cytoplasm
	CL6383_Contig2_Cag-F-Total|1-116	RL36	ribosome
	CL6406_Contig1_Cag-F-Total|1-357	NF2IP	nucleus;cytoplasm
	CL8834_Contig1_Cag-F-Total|1-127	NH2L1	nucleolus
	CL9715_Contig1_Cag-F-Total|1-405	IF4A3	nucleus;nucleus speckle;cytoplasm
	Unigene10364_Cag-F-Total|1-1218	MDN1	nucleolus;nucleoplasm;cytoplasm
	Unigene10876_Cag-F-Total|1-374	RL4	cytosolic large ribosomal subunit
	Unigene10908_Cag-F-Total|1-251	DX39B	nucleus;nucleus speckle;cytoplasm
	Unigene1910_Cag-F-Total|1-190	RL9	ribosome
	Unigene20607_Cag-F-Total|1-249	SBDS	nucleus;nucleus speckle;cytoplasm;spindle
	Unigene219_Cag-F-Total|1-155	RL23	nucleolus;nucleoplasm;cytosolic large ribosomal subunit;extracellular exosome;extracellular matrix;cytoplasm;membrane;protein complex;ribosome
	Unigene26665_Cag-F-Total|1-246	ICLN	nucleus;cytoskeleton;cytosol
	Unigene36001_Cag-F-Total|1-781	RBP2	nucleus
	Unigene36009_Cag-F-Total|1-141	RL27	cytosolic large ribosomal subunit
	Unigene38582_Cag-F-Total|1-183	RL17	nucleus;cytosolic large ribosomal subunit;polysome
	Unigene41160_Cag-F-Total|1-127	NH2L1	nucleolus
	Unigene50604_Cag-F-Total|1-164	RL23A	nucleolus;nucleus;extracellular exosome;cytosolic large ribosomal subunit
	Unigene6932_Cag-F-Total|1-405	IF4A1	nucleolus;extracellular exosome;extracellular matrix;cytoplasm;membrane
	Unigene7130_Cag-F-Total|1-138	RL14	cytosolic large ribosomal subunit;cytosol;extracellular exosome;membrane
	Unigene8330_Cag-F-Total|1-214	RAN	nucleus;nucleus envelope;cytoplasm
	Unigene8408_Cag-F-Total|1-123	RS25	ribosome
	Unigene870_Cag-F-Total|1-134	RL22	cytosolic large ribosomal subunit
	Unigene8908_Cag-F-Total|1-70	ANM5	nucleus;cytoplasm;Golgi apparatus
	Unigene9287_Cag-F-Total|1-155	RS14	nucleolus;mitochondrion;extracellular exosome;cytosolic small ribosomal subunit
	Unigene9677_Cag-F-Total|1-248	RS6	nucleus;cytosolic small ribosomal subunit;perinuclear region of cytoplasm
	Unigene2722_Cag-F-Total|1-527	GATA	mitochondrion
	CL5393_Contig2_Cag-F-Total|1-265	PCTL	cytoplasm;membrane;flagellum
Transcription	Unigene24694_Cag-F-Total|1-274	RPB3	nucleus
	CL10015_Contig1_Cag-F-Total|1-248	T2FB	nucleus
	CL10216_Contig1_Cag-F-Total|1-760	DHX15	nucleus;nucleolus
	CL10216_Contig2_Cag-F-Total|1-760	DHX15	nucleus;nucleolus
	CL10410_Contig1_Cag-F-Total|1-268	RBMX	nucleus
	CL11465_Contig1_Cag-F-Total|1-301	PPIE	nucleus
	CL13037_Contig1_Cag-F-Total|1-129	SRSF7	nucleus;cytoplasm
	CL13458_Contig1_Cag-F-Total|1-102	LSM3	nucleus
	CL13547_Contig2_Cag-F-Total|1-141	BUD31	nucleus
	CL13942_Contig1_Cag-F-Total|1-146	MGN	nucleus;nucleus speckle;cytoplasm
	CL16296_Contig2_Cag-F-Total|1-239	THOC4	nucleus;nucleus speckle;cytoplasm
	CL4379_Contig4_Cag-F-Total|1-185	SRS1B	nucleus speckle;cytoplasm
	CL4791_Contig1_Cag-F-Total|1-848	SYF1	nucleus
	CL631_Contig5_Cag-F-Total|1-141	LSM4	nucleus
	CL6436_Contig1_Cag-F-Total|1-423	DDX5	nucleolus
	CL6650_Contig1_Cag-F-Total|1-335	RBM25	nucleus speckle;cytoplasm
	CL676_Contig1_Cag-F-Total|1-114	SRSF3	nucleus;nucleus speckle;cytoplasm
	CL8469_Contig3_Cag-F-Total|1-715	PR40A	nucleus speckle;nucleus matrix
	CL8651_Contig1_Cag-F-Total|1-75	RUXG	nucleus;cytosol
	CL8793_Contig2_Cag-F-Total|1-166	TRA2B	nucleus
	CL8834_Contig1_Cag-F-Total|1-127	NH2L1	nucleolus
	CL9668_Contig1_Cag-F-Total|1-257	SRSF7	nucleus;cytoplasm
	CL9715_Contig1_Cag-F-Total|1-405	IF4A3	nucleus;nucleus speckle;cytoplasm
	Unigene10908_Cag-F-Total|1-251	DX39B	nucleus;nucleus speckle;cytoplasm
	Unigene12330_Cag-F-Total|1-91	RUXE	nucleus;cytosol
	Unigene15181_Cag-F-Total|1-283	ISY1	nucleus
	Unigene32000_Cag-F-Total|1-176	PPIH	nucleus speckle;cytoplasm
	Unigene41160_Cag-F-Total|1-127	NH2L1	nucleolus
	Unigene4152_Cag-F-Total|1-232	U2AF2	nucleus
	Unigene48519_Cag-F-Total|1-93	SRSF3	nucleus;nucleus speckle;cytoplasm
	Unigene56156_Cag-F-Total|1-117	SMD2	nucleus;cytosol
	Unigene57034_Cag-F-Total|1-781	SF3A1	nucleus
